# Supplementary material for: A Large Open Pangenome and a Small Core Genome for Giant Pandoraviruses
Source: Front Microbiol. 2018 Jul 10;9:1486. doi: 10.3389/fmicb.2018.01486 (PMC6048876; doi:10.3389/fmicb.2018.01486)
Supplement: TABLE S1 — Pandoravirus massiliensis predicted genes for which a transcript has been detected by transcriptomics and a product has been detected by proteomic. [file Table_1.xlsx]

## Sheet: Feuil1
Supplementary Table S1. Pandoravirus massiliensis predicted genes for which a transcript has been detected by transcriptomics and a product has been detected by proteomic.
ORF number	Size (amino acids)	Annotation [best match amongst pandoraviruses]
ORF_1	597	hypothetical protein [Pandoravirus dulcis]
ORF_42	362	lipase/esterase [Pandoravirus salinus]
ORF_50	255	hypothetical protein [Pandoravirus inopinatum]
ORF_124	519	oxidoreductase [Pandoravirus salinus]
ORF_163	689	hypothetical protein [Pandoravirus dulcis]
ORF_187	370	hypothetical protein [Pandoravirus dulcis]
ORF_196	517	hypothetical protein [Pandoravirus inopinatum]
ORF_198	371	hypothetical protein [Pandoravirus inopinatum]
ORF_251	311	hypothetical protein [Pandoravirus dulcis]
ORF_277	626	fad/fmn-containing dehydrogenase [Pandoravirus salinus]
ORF_288	493	hypothetical protein psal_cds_11.1 [Pandoravirus_salinus]
ORF_310	263	collagen triple helix repeat, C1q domain [Pandoravirus salinus]
ORF_312	276	collagen triple helix repeat domain [Pandoravirus salinus]
ORF_508	298	yjgF family translation initiation inhibitor [Pandoravirus inopinatum]
ORF_509	1138	cathepsin c1-like peptidase [Pandoravirus salinus]
ORF_519	274	C1q domain [Pandoravirus salinus]
ORF_535	457	hypothetical protein [Pandoravirus inopinatum]
ORF_546	534	hypothetical protein [Pandoravirus inopinatum]
ORF_649	869	NAD-dependent amine oxidase [Pandoravirus inopinatum]
ORF_661	971	hypothetical protein [Pandoravirus dulcis]
ORF_695	109	hypothetical protein [Pandoravirus dulcis]
ORF_702	502	hypothetical protein [Pandoravirus dulcis]
ORF_747	782	trimeric LpxA-like enzyme motif-containing [Pandoravirus dulcis]
ORF_749	356	hypothetical protein [Pandoravirus dulcis]
ORF_751	353	hypothetical protein [Pandoravirus dulcis]
ORF_757	455	laminin g domain [Pandoravirus salinus]
ORF_760	401	hypothetical protein [Pandoravirus dulcis]
ORF_768	827	hypothetical protein [Pandoravirus inopinatum]
ORF_771	282	collagen triple helix repeat motif-containing protein [Pandoravirus inopinatum]
ORF_780	855	hypothetical protein psal_cds_419 [Pandoravirus salinus]
ORF_784	407	DNA pol iii gamma/tau subunit-like domain [Pandoravirus salinus]
ORF_790	81	hypothetical protein psal_cds_413 [Pandoravirus salinus]
ORF_796	397	disulfide isomerase motif-containing [Pandoravirus dulcis]
ORF_815	626	hypothetical protein [Pandoravirus dulcis]
ORF_817	428	hypothetical protein [Pandoravirus dulcis]
ORF_825	692	hexapeptide repeat [Pandoravirus dulcis]
ORF_832	546	hypothetical protein [Pandoravirus dulcis]
ORF_833	942	hypothetical protein [Pandoravirus dulcis]
ORF_843	297	thioredoxin-like fold motif-containing [Pandoravirus dulcis]
ORF_849	597	smc ATPase domain [Pandoravirus salinus]
ORF_892	397	-
ORF_895	1147	hypothetical protein [Pandoravirus inopinatum]
ORF_903	454	hypothetical protein [Pandoravirus dulcis]
ORF_936	758	hypothetical protein psal_cds_312 [Pandoravirus salinus]
ORF_949	415	hypothetical protein [Pandoravirus dulcis]
ORF_976	417	-
ORF_992	433	hypothetical protein [Pandoravirus inopinatum]
ORF_1009	653	trypsin-like serine protease [Pandoravirus dulcis]
ORF_1010	653	hypothetical protein [Pandoravirus inopinatum]
ORF_1022	269	hypothetical protein [Pandoravirus dulcis]
ORF_1056	274	hypothetical protein psal_cds_243 [Pandoravirus salinus]
ORF_1060	389	hypothetical protein [Pandoravirus dulcis]
ORF_1068	466	hypothetical protein ps_423 [Pandoravirus salinus]
ORF_1070	156	hypothetical protein [Pandoravirus dulcis]
ORF_1074	303	histidine phosphatase motif-containing [Pandoravirus dulcis]
ORF_1081	608	hypothetical protein [Pandoravirus dulcis]
ORF_1088	538	hypothetical protein [Pandoravirus inopinatum]
ORF_1093	251	hypothetical protein [Pandoravirus dulcis]
ORF_1124	279	hypothetical protein ps_1607 [Pandoravirus salinus]
ORF_1129	429	translation initiation inhibitor yjgf family [Pandoravirus dulcis]
ORF_1135	345	collagen triple helix repeat motif-containing protein [Pandoravirus inopinatum]
ORF_1147	337	hypothetical protein ps_1577 [Pandoravirus salinus]
ORF_1187	439	hypothetical protein [Pandoravirus inopinatum]
ORF_1205	461	hypothetical protein psal_cds_705 [Pandoravirus salinus]
ORF_1208	388	hypothetical protein [Pandoravirus inopinatum]
ORF_1256	664	hypothetical protein [Pandoravirus dulcis]
ORF_1271	510	hypothetical protein psal_cds_200 [Pandoravirus salinus]
ORF_1277	366	hypothetical protein [Pandoravirus dulcis]
ORF_1279	153	casein kinase [Pandoravirus dulcis]
ORF_1280	397	casein kinase [Pandoravirus dulcis]
ORF_1281	224	hypothetical protein [Pandoravirus inopinatum]
ORF_1299	288	collagen triple helix repeat domain [Pandoravirus salinus]
ORF_1301	585	hypothetical protein ps_329 [Pandoravirus salinus]
ORF_1314	268	hypothetical protein [Pandoravirus dulcis]
ORF_1326	543	hypothetical protein [Pandoravirus dulcis]
ORF_1336	286	acid phosphatase class b [Pandoravirus dulcis]
ORF_1343	440	hypothetical protein [Pandoravirus inopinatum]
ORF_1347	528	hypothetical protein [Pandoravirus dulcis]
ORF_1356	951	hypothetical protein [Pandoravirus dulcis]
ORF_1358	304	hypothetical protein [Pandoravirus inopinatum]
ORF_1363	239	hypothetical protein [Pandoravirus dulcis]
ORF_1364	494	collagen triple helix repeat domain [Pandoravirus salinus]
ORF_1371	231	hypothetical protein [Pandoravirus inopinatum]
ORF_1379	332	hypothetical protein [Pandoravirus inopinatum]
ORF_1384	799	hypothetical protein [Pandoravirus inopinatum]
ORF_1390	489	hypothetical protein psal_cds_108 [Pandoravirus salinus]
ORF_1391	559	hypothetical protein [Pandoravirus dulcis]
ORF_1397	718	hypothetical protein ps_935 [Pandoravirus salinus]
ORF_1399	747	hypothetical protein [Pandoravirus dulcis]
